# Supplementary material for: High-Throughput Prediction of Protein–Protein Interactions Uncovers Hidden Molecular Networks in Biosynthetic Gene Clusters
Source: Comput Struct Biotechnol J. 2026 Jun 29;35(1):0149. doi: 10.34133/csbj.0149 (PMC13311259; doi:10.34133/csbj.0149)
Supplement: Supplementary 1 — Figs. S1 to S7 Tables S1 and S2 References [89–96] [file csbj.0149.f1.zip]

Archive with 8 entries (8 files):
- figS1.psd
- figS2.psd
- figS3.psd
- figS4.ai
- figS5.ai
- figS6.ai
- figS7.psd
- Supplementary Materials.docx
